# Supplementary material for: Gait disorders induced by photothrombotic cerebellar stroke in mice
Source: Sci Rep. 2023 Sep 22;13:15805. doi: 10.1038/s41598-023-42817-4 (PMC10516889; doi:10.1038/s41598-023-42817-4)
Supplement: Supplementary file 2 — Supplementary Information 2. [file 41598_2023_42817_MOESM2_ESM.xlsx]

## Sheet: Shapiro-Wilk test
			p-value
stroke size (μm)		right	0.324
		left	0.847
Body weight (g)	stroke	pre	0.331
		post	0.424
	sham	pre	0.309
		post	0.041
Accerelating rotarod (s)	stroke	pre	0.191
		post	0.773
	sham	pre	0.821
		post	0.474
Ladder rung test
number of step (steps)	stroke	pre	0.802
		post	0.016
	sham	pre	0.084
		post	0.253
rate of missteps (%)	stroke	pre	0.997
		post	0.113
	sham	pre	0.554
		post	0.933
Treadmill_right
stance duration (ms)	stroke	pre	0.431
		post	0.088
	sham	pre	0.634
		post	0.82
swing duration (ms)	stroke	pre	0.962
		post	0.741
	sham	pre	0.047
		post	0.291
cycle time (ms)	stroke	pre	0.097
		post	0.815
	sham	pre	0.31
		post	0.315
Duty ratio (%)	stroke	pre	0.792
		post	0.568
	sham	pre	0.717
		post	0.402
knee_E1 duration (ms)	stroke	pre	0.405
		post	0.67
	sham	pre	0.905
		post	0.671
ankle_E1 duration (ms)	stroke	pre	0.477
		post	0.468
	sham	pre	0.903
		post	0.68
knee_F duration (ms)	stroke	pre	0.578
		post	0.352
	sham	pre	0.813
		post	0.751
ankle_F duration (ms)	stroke	pre	0.287
		post	0.797
	sham	pre	0.349
		post	0.726
time lag between ankle and knee (ms)	stroke	pre	0.737
		post	0.721
	sham	pre	0.129
		post	0.346
MTP max height during swing duration (mm)	stroke	pre	0.896
		post	0.05
	sham	pre	0.55
		post	0.557
GT height (mm)	stroke	pre	0.882
		post	0.179
	sham	pre	0.28
		post	0.637
Hip angle at foot contact (deg)	stroke	pre	0.408
		post	0.732
	sham	pre	0.34
		post	0.078
Hip angle at foot lift (deg)	stroke	pre	0.445
		post	0.155
	sham	pre	0.922
		post	0.4
Knee angle at foot contact (deg)	stroke	pre	0.305
		post	0.063
	sham	pre	0.035
		post	0.589
Knee angle at foot lift (deg)	stroke	pre	0.893
		post	0.537
	sham	pre	0.488
		post	0.851
Knee angle at E3-F (deg)	stroke	pre	0.907
		post	0.211
	sham	pre	0.548
		post	0.338
Knee angle at F-E1 (deg)	stroke	pre	0.259
		post	0.651
	sham	pre	0.895
		post	0.947
Ankle angle at foot contact (deg)	stroke	pre	0.398
		post	0.775
	sham	pre	0.769
		post	0.599
Ankle angle at foot lift (deg)	stroke	pre	0.117
		post	0.118
	sham	pre	0.152
		post	0.209
Ankle angle at E3-F (deg)	stroke	pre	0.892
		post	0.545
	sham	pre	0.901
		post	0.217
Ankle angle at F-E1 (deg)	stroke	pre	0.472
		post	0.584
	sham	pre	0.983
		post	0.703
CV_swing_MTP_Right (%)	stroke	pre	0.437
		post	0.792
	sham	pre	0.462
		post	0.114
% Double support_FL (%)		pre	0.119
		post	0.812
% Double support_HL (%)		pre	0.611
		post	0.464
3 or 4 % foot support (%)		pre	0.161
		post	0.724
non-diagonal support (%)		pre	0.051
		post	0.001
Treadmill_left
Stance duration (ms)	stroke	pre	0.465
		post	0.182
	sham	pre	0.767
		post	0.086
Swing duration (ms)	stroke	pre	0.24
		post	0.406
	sham	pre	0.405
		post	0.126
Cycle time (ms)	stroke	pre	0.231
		post	0.625
	sham	pre	0.171
		post	0.163
Duty ratio (%)	stroke	pre	0.776
		post	0.91
	sham	pre	0.321
		post	0.871

## Sheet: stroke size
group		right (μm)	left (μm)
stroke	ST04	1200	1360
stroke	ST05	1840	1600
stroke	ST07	1600	1040
stroke	ST08	1120	1120
stroke	ST09	1840	1600
stroke	ST13	1520	1520

## Sheet: BW
group		BW (g)_pre	BW (g)_post
stroke	ST04	22	22.6
stroke	ST05	21.2	21.3
stroke	ST07	22.2	22.4
stroke	ST08	21.1	22.5
stroke	ST09	23.2	23.9
stroke	ST13	23.3	23.8
sham	ST02	21.3	22
sham	ST03	21.1	21.6
sham	ST06	20.8	21.3
sham	ST10	22.6	23.7
sham	ST11	22.8	23.7
sham	ST14	22.3	23.7

## Sheet: Rotarod
group		maximal latency to fall (s)_pre	maximal latency to fall (s)_post
stroke	ST04	164	206
stroke	ST05	209	129
stroke	ST07	109	221
stroke	ST08	133	149
stroke	ST09	107	197
stroke	ST13	101	169
sham	ST02	158	238
sham	ST03	116	229
sham	ST06	145	168
sham	ST10	147	206
sham	ST11	198	253
sham	ST14	101	118

## Sheet: ladder rung test
group	ID	number of steps (steps)_pre	number of steps (steps)_post	rate of missteps (%)_pre	rate of missteps (%)_post
stroke	ST04	146	135	9.58904	12.5926
stroke	ST05	142	184	11.9718	13.587
stroke	ST07	133	139	10.5263	13.6691
stroke	ST08	115	138	11.3043	12.3188
stroke	ST09	122	133	8.19672	12.782
stroke	ST13	153	150	14.3791	16
sham	ST02	141	158	11.3475	5.6962
sham	ST03	139	158	12.9496	8.22785
sham	ST06	145	138	6.89655	10.8696
sham	ST10	141	136	10.6383	8.82353
sham	ST11	129	124	10.8527	7.25806
sham	ST14	142	132	9.85915	7.57576

## Sheet: treadmill_right
Group	ID	stance duration (ms)_pre	stance duration (ms)_post	swing duration (ms)_pre	swing duration (ms)_post	cycle time (ms)_pre	cycle time (ms)_post	duty ratio (%)_pre	duty ratio (%)_post	knee-E1 duration (ms)_pre	knee-E1 duration (ms)_post	ankle-E1 duration (ms)_pre	ankle-E1 duration (ms)_post	knee-F duration (ms)_pre	knee-F duration (ms)_post	ankle-F duration (ms)_pre	ankle-F duration (ms)_post	time lag between ankle-knee (ms)_pre	time lag between ankle-knee (ms)_post	maximalMTP during swing (mm)_pre	maximalMTP during swing (mm)_post	GT-ave (mm)_pre	GT-ave (mm)_post	Hip at FC (deg)_pre	Hip at FC (deg)_post	Hip at FL (deg)_pre	Hip at FL (deg)_post	knee at FC (deg)_pre	knee at FC (deg)_post	knee at FL (deg)_pre	knee at FL (deg)_post	knee at E3-F (deg)_pre	knee at E3-F (deg)_post	knee at F-E1 (deg)_pre	knee at F-E1 (deg)_post	ankle at FC (deg)_pre	ankle at FC (deg)_post	ankle at FL (deg)_pre	ankle at FL (deg)_post	ankle at E3-F (deg)_pre	ankle at E3-F (deg)_post	ankle at F-E1 (deg)_pre	ankle at F-E1 (deg)_post	R_swing-MTP_CV_pre (%)	R_swing-MTP_CV_post (%)
Stroke	ST04	128	130	87	79.5	215	209.5	59.8	61.9	78	69.5	48	36	31	28.5	51	53.5	30	33.5	11.8	11.2	25.7	25.6	72.35	55.59	87.87	73.77	90.65	80.96	54.82	50.17	66.2	59.8	45.98	38.36	88.63	79.6	110.27	116.9	120.83	125.05	58.2	55.5	6.20054	9.98844
Stroke	ST05	128.5	105.5	91.5	69	220	174.5	58.5	60.4	75.5	61.5	44	41	34	29	59.5	48	31.5	20.5	14.4	18.2	30.5	29	73.36	63.2	95.38	69.69	97.56	105	73.66	59.65	85	77.4	52.45	47.54	91.29	99.68	116.88	99.9	127.05	108.1	55.91	60.97	6.37805	13.0553
Stroke	ST07	141	130	78	70.5	219	200.5	64.4	64.7	71.5	63.5	40.5	32.5	23.5	24	49.5	56	31	31	10.3	12.3	21.4	24.1	54.33	51.95	70.94	59.45	71.33	74.03	44.1	41.57	55.9	52.1	32.83	29.83	83.89	78.91	116.92	105.91	132.18	118.25	54.88	55.32	8.76557	9.83815
Stroke	ST08	135.5	142.5	98	91.5	233.5	234	57.7	60.9	86.5	82	55.5	40.5	33.5	26.5	53	60.5	31	41.5	12.7	10.8	28.5	24	63.39	56.97	82.13	68.19	100.38	84.81	64.87	49.24	80.2	57.3	49.85	39.25	77.16	82.34	103.92	125.12	111.63	131.08	40.6	64.14	11.6002	10.4425
Stroke	ST09	136.5	138.5	85.5	82.5	222	221	61.3	62.4	78	74	46	43.5	30	28.5	54	52.5	32	30.5	12.1	13.8	24.7	26.5	62.51	57.32	74.1	69.74	86.56	80.17	52.62	49.78	72.4	62.8	44.31	38.48	74.28	72.28	101.35	99.11	119.5	112.11	50.16	45.13	12.3401	8.94565
Stroke	ST13	135	137	83.5	75.5	218.5	212.5	61.5	64.2	73.5	66.5	44.5	31.5	26.5	25.5	59.5	53.5	29.5	35	11.3	11	25.4	24.4	63.51	58.14	73.75	71.9	92.82	76.38	56.56	45.01	64.9	51.8	45.87	35.12	76.73	58.41	101.4	100.42	107.68	106.89	49.43	40.64	9.91446	8.8662
Sham	ST02	121	115	79.5	90.5	200.5	205.5	60.3	55.8	69.5	84.5	44.5	48	27.5	27.5	46	54.5	25	36	14.8	12.5	27.2	27.9	47.69	60.67	59.75	62.58	90.87	90.6	58.32	51.46	72.5	59.7	42.5	43.48	96.48	90.85	110.94	102.66	119.52	107.8	67.5	61.27	11.6642	8.1303
Sham	ST03	122.5	119	81.5	83	204	202	60.1	58.9	74.5	77.5	47	42	26.5	25.5	44	50.5	27.5	35	12.6	10.7	25.5	25	55.82	61.8	68.16	53.29	87.92	100.67	46.15	48.56	55.9	58.2	38.76	40.79	86.94	106.15	102.83	131.01	110.2	137.69	53.63	78.18	8.84439	4.71992
Sham	ST06	127	128	92	81	219	209	58.2	61.3	80	72.5	44	36	26	28	57.5	57.5	35.5	36.5	10.2	11.5	25.4	24.2	63.12	47.95	75.31	54.95	98.28	80.73	59.19	43.64	63.6	55.3	47.87	34.38	85.09	81.49	109.22	100.82	115.27	115.69	51.12	53.66	11.6002	16.1124
Sham	ST10	139.5	134.5	81.5	83	221	217.5	63.1	61.9	75	71	37.5	45.5	28.5	33	58.5	49.5	37.5	25.5	11.1	12.6	21.5	26.3	59.22	63.72	80.16	81.5	65.23	84.81	42.31	57.49	62.6	70.5	31.13	42.42	74.36	75.81	110.42	107.22	128.56	115.53	59.62	49.94	8.94565	18.9196
Sham	ST11	133.5	128.5	82.5	104.5	216	233	61.6	55.4	77.5	93.5	39.5	52.5	24	29	55.5	62.5	38	41	11.7	12	25.6	29.1	58.34	62.95	63.74	70.99	93.62	98.98	46.83	62.65	58.5	72.5	38	46.38	86.59	91.41	109.89	122.74	123.53	131.57	55.38	62.35	9.99808	8.971
Sham	ST14	146	139.444	103	97.2222	249	236.667	58.5	58.7778	86.5	85.5556	51	51.6667	32	29.4444	62.5	57.2222	35	33.8889	15.4	14.7778	28.1	29.6667	47.27	51.3889	73.44	58.2	95.19	104.356	69.38	59.0333	79.3	61.7	43.12	38.9444	78.32	90.3889	106.28	107.922	113.86	115.022	42.63	44.8111	7.71287	11.2336

## Sheet: paw support pattern
group	ID	%double support-forelimb (%)_pre	%double support-forelimb (%)_post	%double support-hindlimb (%)_pre	%double support-hindlimb (%)_post	3or4%-paw support (%)_pre	3or4%-paw support (%)_post	non-diagonal-2paw (%)_pre	non-diagonal-2paw (%)_post
stroke	ST04	10.0032	13.1442	22.8168	23.7187	25.8522	32.4219	0.444444	2.09302
stroke	ST05	15.3454	25.9055	16.7504	22.9737	24.051	49.2026	0	16.5939
stroke	ST07	9.90695	17.6658	30.509	29.8869	34.224	40.2867	2.03918	0.711246
stroke	ST08	9.62899	6.40693	17.9245	25.5228	23.9619	27.5787	2.64989	2.01985
stroke	ST09	15.7574	16.4724	24.1672	24.31	31.3636	31.0985	0	0
stroke	ST13	18.4097	15.4066	24.3121	28.0801	32.9614	37.1166	0.227273	0

## Sheet: treadmill_left
group	ID	stance duration (ms)_pre	stance duration (ms)_post	swing duration (ms)_pre	swing duration (ms)_post	cycle time (ms)_pre	cycle time (ms)_post	duty ratio (%)_pre	duty ratio (%)_post
Stroke	ST04	136.5	133.5	78.5	77.5	215	211	63.6	63.5
Stroke	ST05	130.5	106	93.5	65.5	224	171.5	58.5	61.3
Stroke	ST07	144	133.5	74	69	218	202.5	65.9	65.7
Stroke	ST08	142	151.5	94	84	236	235.5	60.2	64.3
Stroke	ST09	142.5	138.5	81.5	84	224	222.5	63.5	62.1
Stroke	ST13	135.5	135.5	81	76.5	216.5	212	62.7	64
Sham	ST02	134.5	135.5	70	68.5	204.5	204	66.1	66.2
Sham	ST03	118.5	130	84.5	74	203	204	58.6	63.8
Sham	ST06	145.5	133	74.5	76	220	209	65.8	63.6
Sham	ST10	141.5	133	80	83.5	221.5	216.5	63.9	61.6
Sham	ST11	136.5	150	76.5	83.5	213	233.5	63.9	64.1
Sham	ST14	152	154.5	99.5	83.5	251.5	238	60.4	65
